# Supplementary material for: Fruit and vegetable intake and the risk of non-alcoholic fatty liver disease: a meta-analysis of observational studies
Source: Front Nutr. 2024 Jun 21;11:1398184. doi: 10.3389/fnut.2024.1398184 (PMC11224539; doi:10.3389/fnut.2024.1398184)
Supplement: Appendix 1 — The complete retrieval formula. [file Data_Sheet_1.ZIP]

Archive with 22 entries (20 files):
- Supplementary materials/
- __MACOSX/._Supplementary materials
- Supplementary materials/Supplementary figures/
- __MACOSX/Supplementary materials/._Supplementary figures
- Supplementary materials/Appendix 1.docx
- __MACOSX/Supplementary materials/._Appendix 1.docx
- Supplementary materials/.DS_Store
- __MACOSX/Supplementary materials/._.DS_Store
- Supplementary materials/Supplementary figures/.DS_Store
- __MACOSX/Supplementary materials/Supplementary figures/._.DS_Store
- Supplementary materials/Supplementary figures/fig S6.tif
- __MACOSX/Supplementary materials/Supplementary figures/._fig S6.tif
- Supplementary materials/Supplementary figures/fig S5.tif
- __MACOSX/Supplementary materials/Supplementary figures/._fig S5.tif
- Supplementary materials/Supplementary figures/fig S4.tif
- __MACOSX/Supplementary materials/Supplementary figures/._fig S4.tif
- Supplementary materials/Supplementary figures/fig S1.tif
- __MACOSX/Supplementary materials/Supplementary figures/._fig S1.tif
- Supplementary materials/Supplementary figures/fig S3.tif
- __MACOSX/Supplementary materials/Supplementary figures/._fig S3.tif
- Supplementary materials/Supplementary figures/fig S2.tif
- __MACOSX/Supplementary materials/Supplementary figures/._fig S2.tif
